# Supplementary material for: Modification of Cotton Fabric with Molecularly Imprinted Polymer-Coated Carbon Dots as a Sensor for 17 α-methyltestosterone
Source: Molecules. 2022 Oct 26;27(21):7257. doi: 10.3390/molecules27217257 (PMC9658829; doi:10.3390/molecules27217257)
Supplement: Supplementary file 1 [file molecules-27-07257-s001.zip]

Archive with 1 entries (1 files):
- molecules-1963047-supplementary.pdf
